# Supplementary material for: Mineralogical control on methylotrophic methanogenesis and implications for cryptic methane cycling in marine surface sediment
Source: Nat Commun. 2022 May 17;13:2722. doi: 10.1038/s41467-022-30422-4 (PMC9114137; doi:10.1038/s41467-022-30422-4)
Supplement: Supplementary file 4 — Source Data [file 41467_2022_30422_MOESM4_ESM.xlsx]

## Sheet: Fig. 1
Fig. 1 Adsorption of three methylamines (MAs, in mM) to four clay minerals
MMA	Chlorite	sd	Illite	sd	Kaolinite	sd	Montmorillonite	sd
0.03	0.02252	0.000536562	0.02293	0.00127	0.02147	0.000879717	0.01774	0.00136
0.3	0.0145	0.01626	0.0355	0.00919	0.017	0.01131	0.0525	0.00495
3	0.146	0.01556	0.1475	0.03889	0.101	0.11738	0.3675	0.01202
10	0.2334	0.05	0.312	0.034	0.271	0.045	0.93	0.17
30	0.70552	0.01544	0.93	0.02728	0.78	0.08184	2.775	0.27071
DMA	Chlorite	sd	Illite	sd	Kaolinite	sd	Montmorillonite	sd
0.03	0.01791	0.00114	0.01589	0.000929945	0.01801	0.00284	0.02178	0.000507991
0.3	0.036	0.0297	0.0235	0.00778	0.028	0.00849	0.0485	0.01344
3	0.0925	0.02758	0.1615	0.0502	0.159	0.07637	0.352	0.09617
10	0.281	0.03	0.62	0.1	0.41	0.05	1.11	0.2
30	0.845	0.03465	1.865	0.17678	1.225	0.02121	3.335	0.27778
TMA	Chlorite	sd	Illite	sd	Kaolinite	sd	Montmorillonite	sd
0.03	0.01152	0.00127	0.01007	0.000212132	0.01546	0.000477831	0.02184	0.00429
0.3	0.05416	0.00891	0.0341	0.01281	0.04489	0.00081596	0.10354	0.0151
3	0.3218	0.08608	0.34186	0.0188	0.2392	0.04356	0.84901	0.05491
10	0.93	0.103	1.323	0.23	1.062	0.213	2.709	0.323
30	2.91322	0.1812	3.96497	0.29983	3.17869	0.10696	8.12363	0.20831

## Sheet: Fig. 2
Fig. 2 Dynamics of methane concentrations in the headspace of incubation bottles containing Methanococcoides methylutens TMA-10
	K-MMA	sd	Mnt10-MMA	sd	Mnt20-MMA	sd	Mnt40-MMA	sd	K-DMA	sd	Mnt10-DMA	sd	Mnt20-DMA	sd	Mnt40-DMA	sd	K-TMA	sd	Mnt10-TMA	sd	Mnt20-TMA	sd	Mnt40-TMA	sd
0	0	0	0	0	0	0	0	0	0	0	0	0	0	0	0	0	0	0	0	0	0	0	0	0
24	0.33569	0.09995	0.25073	0.01845	0.08332	0.05671	0.04332	0.01254	0.48808	0.0093	0.28496	0.0136	0.07745	0.06654	0.03745	0.00654	0.89973	0.03269	0.62526	0.00927	0.25039	0.10991	0.15039	0.10991
48	3.25178	0.14547	2.54376	0.04986	0.61986	0.03651	0.11986	0.03651	5.22628	0.12396	3.24809	0.11174	1.05697	0.00241	0.56972	0.24097	7.38453	0.27697	6.64461	0.07957	3.02951	0.16317	0.30295	0.01632
72	3.49263	0.11762	3.25691	0.05459	2.78858	0.14287	0.78858	0.14287	6.19473	0.11767	5.93373	0.12182	5.73079	0.00749	1.78858	0.4287	8.80662	0.10113	8.19836	0.27144	7.38404	0.04723	2.78858	0.14287
96	3.46	0.01102	3.27287	0.11067	3.24308	0.18568	2.24308	0.18568	6.28664	0.12266	6.10101	0.00641	5.70516	0.15701	3.93373	0.21815	9.01692	0.02578	8.30094	0.12389	7.57711	0.17703	5.93373	0.12182
120	3.57169	0.12333	3.41454	0.05536	3.26103	0.10156	3.01033	0.15611	6.33822	0.05341	6.09515	0.0493	5.76624	0.11317	5.00516	0.57007	9.12459	0.25784	8.31324	0.10276	7.78323	0.07092	6.7789	0.53247
144	3.54544	0.16693	3.4178	0.11349	3.2618	0.12987	3.01521	0.09867	6.35577	0.25193	6.10154	0.13773	5.76468	0.23968	5.00624	0.31684	9.04356	0.44809	8.33816	0.01242	7.78651	0.43381	6.78404	0.47235

## Sheet: Fig. 3
Fig. 3 Distribution of MAs in different pools
	K-MMA	sd	Mnt10-MMA	sd	Mnt20-MMA	sd	Mnt40-MMA	sd	K-DMA	sd	Mnt10-DMA	sd	Mnt20-DMA	sd	Mnt40-DMA	sd	K-TMA	sd	Mnt10-TMA	sd	Mnt20-TMA	sd	Mnt40-TMA	sd
Initial medium	29.864	0.47595	28.3984	0.33431	27.0881	0.37126	26.4601	0.27565	30.3631	0.1135	27.9556	0.172	25.988	0.18714	24.7368	0.39655	29.9051	0.51303	24.3125	0.15647	21.6395	0.27233	17.8825	0.62047
End medium	0	0	0	0	0	0	0	0	0	0	0	0	0	0	0	0	0	0	0	0	0	0	0	0
Exchangeable	0	0	0	0	0	0	0	0	0	0	0	0	0	0	0	0	0	0	0	0	0	0	0	0
Non-exchangeable	0	0	0.80612	0.000895424	1.61489	0.00329	2.04895	0.22921	0	0	0.80076	0.00108	1.61335	0.00708	3.01335	0.70819	0	0	1.06781	0.1879	2.4361	0.15846	4.6361	0.15846

## Sheet: Fig. 4
	MMA Std			MMA Mont			DMA Std			DMA Mont			TMA Std			TMA Mont
eV	Absorbance		eV	Absorbance		eV	Absorbance		eV	Absorbance		eV	Absorbance		eV	Absorbance
386.6	0.012924		385.8	0.034403		386.5	-0.00353		386.2	0.01346		385.866	-0.01793		385.8	-0.07012
387.6	0.005221		386.8	-0.000604		387.5	0.001939		387.2	0.004974		386.866	-0.0245		386.8	-0.04945
388.6	-0.005191		387.8	-0.019523		388.5	0.001519		388.2	-0.005956		387.866	-0.00731		387.8	-0.03148
389.6	-0.003191		388.8	-0.005208		389.5	-0.000262		389.2	-0.007699		388.866	0.07246		388.8	0.0985
390.6	-0.0027		389.8	-0.011274		390.5	0.000472		390.2	-0.00197		389.866	-0.00548		389.8	0.0017
391.6	-0.003469		390.8	-0.01402		391.5	0.000662		391.2	-0.004572		390.866	-0.01281		390.8	0.0085
392.6	-0.033393		391.8	-0.000688		392.5	0.00086		392.2	-0.003711		391.866	-0.01943		391.8	0.00688
393.6	0.007514		392.8	0.00182		393.5	-0.00013		393.2	-0.013091		392.866	-0.00913		392.8	-0.00953
394.6	0.008987		393.8	-0.005036		394.5	-0.001752		394.2	0.00086		393.866	-0.0018		393.8	-0.0172
395.6	0.013089		395.8	0.020287		395.5	0.001248		395.2	0.008396		394.866	-0.0123		394.8	-0.00743
396.6	0.020165		396.8	-0.002055		396.5	-0.001145		396.2	0.009138		395.866	0.00908		395.8	0.0542
397.6	0.022379		397.8	0.016729		397.5	-0.004019		397.2	0.008161		396.866	0.01104		396.8	0.0598
398.6	0.026793		398.8	0.040014		398.5	-0.010196		398.2	-0.021927		397.866	0.03954		397.8	0.0514034
399.6	0.033446		399.8	0.041098		399.5	-0.028708		399.2	0.051341		398.866	0.0595		398.8	0.0720785
400.6	0.041935		400	0.041102		400.5	0.030925		400.2	0.080729		399.866	0.08311		399.8	0.0914012
400.8	0.041598		400.2	0.041424		400.7	0.045946		400.4	0.103469		400.066	0.09304		400.2	0.15007
401	0.041163		400.4	0.041466		400.9	0.041013		400.6	0.127039		400.266	0.12846		400.4	0.23806
401.2	0.041081		400.6	0.051454		401.1	0.095127		400.8	0.152446		400.466	0.17532		400.6	0.330641
401.4	0.041127		400.8	0.046154		401.3	0.107822		401	0.230485		400.666	0.2596		400.8	0.466931
401.6	0.051246		401	0.070616		401.5	0.146789		401.2	0.330524		400.866	0.36551		401	0.581574
401.8	0.061201		401.2	0.080407		401.7	0.197341		401.4	0.405731		401.066	0.50712		401.2	0.680373
402	0.061114		401.4	0.091593		401.9	0.270213		401.8	0.603361		401.266	0.60551		401.4	0.780231
402.2	0.069817		401.6	0.118303		402.1	0.326935		402	0.646204		401.466	0.70386		401.6	0.860577
402.4	0.068367		401.8	0.13824		402.3	0.358412		402.2	0.697687		401.666	0.83649		401.8	0.920146
402.6	0.067132		402	0.170507		402.5	0.390517		402.4	0.724187		401.866	0.92886		402	0.964213
402.8	0.065655		402.2	0.163274		402.7	0.404824		402.6	0.735249		402.066	0.97777		402.4	1.02
403	0.054225		402.4	0.189613		402.9	0.461093		402.8	0.771059		402.466	1.0604		402.6	1.04366
403.2	0.053224		402.6	0.195603		403.1	0.503096		403	0.817301		402.666	1.10261		402.8	1.0539
403.4	0.071934		402.8	0.244544		403.3	0.526632		403.2	0.84245		402.866	1.13757		403	1.07442
403.8	0.120739		403	0.246511		403.5	0.529832		403.4	0.842693		403.066	1.15794		403.2	1.10994
404	0.177452		403.2	0.277461		403.7	0.573279		403.6	0.87117		403.266	1.19419		403.4	1.12656
404.2	0.291784		403.4	0.319025		403.9	0.593923		403.8	0.936442		403.466	1.22033		403.6	1.16502
404.4	0.467231		403.6	0.37553		404.1	0.659501		404	0.975222		403.666	1.26775		403.8	1.19843
404.6	0.726484		403.8	0.45178		404.3	0.70554		404.2	1.00568		403.866	1.28534		404	1.23423
404.8	1.01299		404.4	0.669292		404.5	0.790937		404.4	1.08616		404.066	1.32612		404.2	1.28848
405	1.3018		404.6	0.729297		404.7	0.924087		404.6	1.19958		404.266	1.38268		404.4	1.35224
405.2	1.65755		404.8	0.810405		404.9	1.10215		404.8	1.27804		404.466	1.4666		404.6	1.42717
405.4	2.0362		405	0.976393		405.1	1.40401		405	1.31913		404.666	1.55762		404.8	1.52648
405.6	2.43512		405.2	1.17689		405.3	1.83684		405.2	1.49449		404.866	1.65745		405	1.62817
405.8	2.74847		405.4	1.4071		405.5	2.24197		405.4	1.65175		405.066	1.77501		405.2	1.75128
406	2.96175		405.6	1.54816		405.7	2.57357		405.6	1.77382		405.266	1.93028		405.4	1.88365
406.2	3.0877		405.8	1.58283		405.9	2.80356		405.8	1.9222		405.466	2.10504		405.6	2.00282
406.4	3.1784		406	1.58361		406.1	2.86549		406	2.04071		405.666	2.23321		405.8	2.09059
406.6	3.26095		406.2	1.56815		406.3	2.91877		406.2	2.06507		405.866	2.34499		406	2.10172
406.8	3.3163		406.4	1.47212		406.5	2.97468		406.4	2.04951		406.066	2.36382		406.2	2.08376
407	3.3745		406.6	1.41089		406.7	2.99762		406.6	2.04659		406.266	2.3039		406.4	1.984
407.2	3.35947		406.8	1.36953		406.9	3.05572		406.8	2.09187		406.466	2.20382		406.6	2.0159
407.4	3.27811		407	1.31338		407.1	3.02791		407	1.95975		406.666	2.27446		406.8	1.86065
407.6	3.15796		407.2	1.28468		407.3	3.03859		407.2	1.91555		406.866	2.02823		407	1.79656
407.8	2.9807		407.4	1.25303		407.5	3.01637		407.4	1.90281		407.066	1.95814		407.2	1.77774
408	2.90089		407.6	1.2181		407.7	2.96238		407.6	1.88412		407.266	1.91215		407.4	1.75259
408.2	2.66193		407.8	1.20021		407.9	2.87612		407.8	1.81127		407.466	1.88948		407.6	1.72798
408.4	2.51042		408	1.18728		408.1	2.78504		408	1.73622		407.666	1.85458		407.8	1.68186
408.6	2.37577		408.2	1.14056		408.3	2.67757		408.2	1.68006		407.866	1.8045		408	1.63878
408.8	2.24843		408.4	1.10451		408.5	2.56983		408.4	1.62825		408.066	1.76001		408.2	1.60306
409	2.12778		408.6	1.09008		408.7	2.44946		408.6	1.54314		408.266	1.69477		408.4	1.51433
409.2	2.02079		408.8	1.07656		408.9	2.34479		408.8	1.48748		408.466	1.6104		408.6	1.48563
409.4	1.92586		409	1.04725		409.1	2.27329		409	1.45209		408.666	1.54817		408.8	1.44722
409.6	1.83265		409.2	1.04717		409.3	1.99987		409.2	1.39969		408.866	1.50205		409	1.42064
409.8	1.74603		409.6	1.07522		409.5	1.98333		409.4	1.34668		409.066	1.46024		409.2	1.37339
410	1.65153		409.8	1.05338		409.7	1.88151		409.6	1.30731		409.266	1.41096		409.4	1.33093
410.2	1.58063		410	1.04175		409.9	1.76065		409.8	1.28958		409.466	1.35871		409.6	1.30589
410.4	1.50678		410.2	1.00492		410.1	1.67359		410	1.25448		409.666	1.32597		409.8	1.2766
410.6	1.44214		410.4	1.01667		410.3	1.58071		410.2	1.18317		409.866	1.28515		410	1.23542
410.8	1.39211		410.6	1.02737		410.5	1.48955		410.4	1.21664		410.066	1.24103		410.2	1.21882
411	1.34466		410.8	1.0253		410.7	1.41814		410.6	1.1906		410.266	1.21023		410.4	1.1818
411.2	1.30338		411	0.985372		410.9	1.35445		410.8	1.16946		410.466	1.17714		410.6	1.15922
411.4	1.26303		411.2	0.984902		411.1	1.28861		411	1.12782		410.666	1.14619		410.8	1.13603
411.6	1.22902		411.4	0.968337		411.3	1.2436		411.2	1.11133		410.866	1.12604		411	1.11624
411.8	1.1942		411.6	0.965109		411.5	1.1955		411.4	1.09364		411.066	1.09325		411.4	1.08808
412	1.16799		411.8	0.972514		411.7	1.15325		411.6	1.07776		411.466	1.07294		411.6	1.07011
412.2	1.14511		412	0.972741		411.9	1.11675		412	1.00402		411.666	1.04797		411.8	1.05529
412.4	1.14634		412.2	0.967203		412.1	1.10113		412.2	1.00367		411.866	1.02759		412	1.04828
412.8	1.10304		412.4	0.960764		412.3	1.0809		412.4	0.99692		412.066	1.02161		412.2	1.0359
413	1.08863		412.6	0.956401		412.5	1.06931		412.6	0.985317		412.266	1.01133		412.4	1.03331
413.2	1.08341		412.8	0.957509		412.7	1.04804		412.8	0.983061		412.466	1.00605		412.6	1.03062
413.4	1.08152		413	0.957941		412.9	1.0363		413	0.976999		412.666	0.99707		412.8	1.01939
413.6	1.07269		413.2	0.931853		413.1	1.03103		413.2	0.970342		412.866	0.99006		413	1.01106
413.8	1.05989		413.4	0.944896		413.3	1.02614		413.4	0.967959		413.066	0.9882		413.2	1.00887
414	1.01875		413.6	0.947971		413.5	1.01166		413.6	0.965695		413.266	0.99181		413.4	1.00469
414.2	1.0206		413.8	0.959812		413.9	1.02724		413.8	0.977966		413.466	0.98199		413.6	0.9998
414.4	1.01598		414	0.954767		414.1	1.01621		414	0.945028		413.666	0.99294		413.8	0.996432
414.6	1.00706		414.2	0.936373		414.3	1.0167		414.2	0.948806		413.866	0.99374		414	0.985295
414.8	1.00554		414.4	0.92258		414.5	1.01343		414.4	0.949272		414.066	0.99843		414.2	0.991488
415	0.995879		415.3	0.975647		414.7	1.01898		414.6	0.951942		414.266	0.99575		414.4	0.987418
415.2	0.994531		415.8	0.968454		414.9	0.990516		414.8	0.944353		414.466	0.99486		414.6	0.9753
415.4	0.981005		416.3	0.971499		415.1	0.975759		415	0.941857		414.666	0.98969		414.8	0.975568
415.6	0.975328		416.8	0.976723		415.3	0.972779		415.2	0.942715		414.866	0.99173		415.3	0.984482
416.1	0.973851		417.3	0.983507		415.5	0.963086		415.7	0.926377		415.366	1.01922		415.8	0.966912
416.6	0.967421		417.8	0.97277		416	0.977911		416.2	0.972972		415.866	0.99781		416.3	0.961503
417.1	0.956546		418.3	0.992002		416.5	0.981253		416.7	0.963626		416.366	0.99528		417.3	0.964159
417.6	0.959124		418.8	0.993979		417	0.985036		417.2	0.968006		417.366	0.99889		417.8	0.962925
418.1	0.969685		419.3	1.00133		417.5	0.992676		417.7	0.96966		417.866	0.99244		418.3	0.973027
418.6	0.984812		419.8	1.0086		418	1.00396		418.2	0.973576		418.366	1.00742		418.8	0.985168
419.6	1.02426		420.8	1.02062		418.5	1.02089		418.7	0.986971		418.866	0.99973		419.3	0.987348
420.1	1.03512		421.8	1.00428		419	1.03193		419.2	0.993572		419.366	1.00557		419.8	1.01529
420.6	1.0318		422.8	1.02868		419.5	1.05715		420.2	0.980135		419.866	1.01077		420.8	1.03323
421.6	1.03412		423.8	1.02416		420	1.07908		421.2	1.00059		420.866	1.01871		421.8	1.04036
422.6	1.01018		424.8	1.02217		420.5	1.09349		422.2	1.00372		421.866	1.00302		422.8	1.04904
423.6	0.994		425.8	1.01324		421.5	1.09764		423.2	1.0118		422.866	0.99008		423.8	1.04107
424.6	0.98453		426.8	0.992398		422.5	1.12025		424.2	1.01124		423.866	0.97437		424.8	1.03868
425.6	0.984819		427.8	0.942249		423.5	1.18281		425.2	1.00494		424.866	0.95115		425.8	1.01921
426.6	0.995372		428.8	0.926445		424.5	1.22026		426.2	1.00024		425.866	0.94189		426.8	1.00645
427.6	0.991934		429.8	0.876659		425.5	1.29881		427.2	0.998807		426.866	0.92867		427.8	0.979975
428.6	1.01935					426.5	1.4045		428.2	0.998429		427.866	0.90045		428.8	0.976548
429.6	1.01756					427.5	1.53427		429.2	0.994551		428.866	0.90619		429.8	0.959497
430.6	1.02353					428.5	1.64852		430.2	0.995542		429.866	0.89316
						429.5	1.78868
						430.5	1.91498

## Sheet: Fig. 5
Fig. 5 Concentrations of dissolved Fe(II) (uM)in the medium of different treatments at 0 and 6 days
	0 day	sd	6 day-abiotic	sd	6 day-biotic	sd
K-MMA	0.25349	0.05917	0.25349	0.05917	0.25822	0.06517
Mnt10-MMA	0.22999	0.04031	0.32999	0.04031	4.14808	0.72049
Mnt20-MMA	0.21264	0.04402	0.31264	0.04402	5.38719	0.09622
Mnt40-MMA	0.20264	0.06402	0.33264	0.05402	6.38719	0.9266
K-DMA	0.26952	0.04629	0.26952	0.04629	0.28851	0.02447
Mnt10-DMA	0.21643	0.05152	0.31643	0.05152	5.21308	0.05834
Mnt20-DMA	0.20229	0.03303	0.30229	0.03303	6.80897	0.77504
Mnt40-DMA	0.20064	0.06402	0.32636	0.01402	7.80897	0.77504
K-TMA	0.27372	0.04765	0.27372	0.04765	0.28529	0.05955
Mnt10-TMA	0.26877	0.03781	0.36877	0.03782	7.11272	0.28714
Mnt20-TMA	0.25129	0.09061	0.35129	0.09061	8.03415	0.30305
Mnt40-TMA	0.23264	0.07402	0.36264	0.08402	10.0342	0.43046

## Sheet: Supplementary Fig. 1
Supplementary Fig. 1 Distribution of TMA in different pools in abiotic treatment
	K-MMA	sd	Mnt10-MMA	sd	Mnt20-MMA	sd	Mnt40-MMA	sd	K-DMA	sd	Mnt10-DMA	sd	Mnt20-DMA	sd	Mnt40-DMA	sd	K-TMA	sd	Mnt10-TMA	sd	Mnt20-TMA	sd	Mnt40-TMA	sd
Initial medium	29.8646	0.37621	28.1925	0.1937	27.1242	0.36541	26.5	0.18927	30.2937	0.09127	27.9782	0.15097	25.9782	0.12091	24.8902	0.23198	29.9701	0.45612	24.0325	0.32451	21.5423	0.38991	17.9024	0.37361
End medium	30.0213	0.32145	28.0239	0.19871	27.2831	0.12964	26.5639	0.32129	30.1232	0.21985	28.0918	0.23076	25.7234	0.29431	24.8219	0.45781	29.9823	0.32131	24.1321	0.21031	20.9231	0.34212	17.9432	0.22312
Exchangeable	0	0	1.15234	0.10971	1.20912	0.20121	1.39031	0.10119	0	0	1.20011	0.01239	2.69318	0.09391	2.77631	0.13212	0	0	4.91231	0.10213	6.56311	0.34261	8.02421	0.12328
Non-exchangeable	0	0	0.79871	0.04361	1.61982	0.02345	2.11231	0.11324	0	0	0.81003	0.01239	1.60294	0.01203	3.11298	0.51028	0	0	1.01023	0.10231	2.40321	0.23121	4.2834	0.32412

## Sheet: Supplementary Fig. 2
Supplementary Fig. 2 X-ray diffraction patterns of montmorillonite (SWy-3) before (abiotic) and after 144 days bioreduction (biotic)
	Montmorillonite-abiotic	Montmorillonite-biotic
2	17772	15938
2.01969	17416	15531
2.03938	16972	15156
2.05907	16615	14991
2.07876	16153	14403
2.09845	15912	14419
2.11814	15721	13904
2.13783	15167	13479
2.15752	14974	13487
2.17721	14694	13134
2.1969	14269	12799
2.21659	13931	12415
2.23628	13605	12301
2.25597	13628	12106
2.27566	13161	11432
2.29535	12822	11548
2.31504	12865	11297
2.33473	12257	11066
2.35442	12181	10999
2.37411	11933	10516
2.3938	11634	10249
2.41349	11351	10129
2.43318	11118	9842
2.45287	10964	9722
2.47255	10673	9506
2.49225	10671	9175
2.51193	10200	9168
2.53163	10100	8857
2.55131	9800	8507
2.571	9511	8353
2.59069	9210	8126
2.61038	9057	7873
2.63007	9001	7638
2.64976	8625	7537
2.66945	8456	7397
2.68914	8072	7205
2.70883	7864	6960
2.72852	7653	6606
2.74821	7346	6402
2.7679	7357	6329
2.78759	6914	6173
2.80728	6725	6033
2.82697	6785	5663
2.84666	6434	5612
2.86635	6239	5493
2.88604	5966	5322
2.90573	5979	5214
2.92542	5850	5082
2.94511	5686	4962
2.9648	5471	4980
2.98449	5424	4647
3.00418	5236	4505
3.02387	5171	4448
3.04356	4812	4289
3.06325	4879	4252
3.08294	4722	4149
3.10263	4674	4068
3.12232	4518	3885
3.14201	4405	3785
3.1617	4361	3803
3.18139	4190	3573
3.20108	4060	3627
3.22077	3939	3454
3.24046	3903	3399
3.26015	3746	3264
3.27984	3646	3133
3.29953	3544	3025
3.31922	3437	2966
3.33891	3422	2932
3.3586	3402	2849
3.37829	3178	2799
3.39798	3176	2643
3.41767	3113	2658
3.43736	2998	2562
3.45704	3027	2605
3.47674	2793	2512
3.49642	2779	2411
3.51612	2705	2294
3.5358	2754	2285
3.55549	2600	2275
3.57518	2593	2231
3.59487	2555	2187
3.61456	2520	2168
3.63425	2447	2089
3.65394	2394	2020
3.67363	2356	2044
3.69332	2344	2045
3.71301	2321	1978
3.7327	2284	1937
3.75239	2194	1974
3.77208	2206	1897
3.79177	2099	1833
3.81146	2039	1774
3.83115	2156	1758
3.85084	2043	1713
3.87053	2093	1748
3.89022	1933	1735
3.90991	2071	1674
3.9296	2014	1730
3.94929	1976	1707
3.96898	1929	1761
3.98867	2013	1732
4.00836	1966	1601
4.02805	2037	1713
4.04774	1906	1632
4.06743	1949	1588
4.08712	1953	1636
4.10681	1896	1715
4.1265	1856	1616
4.14619	1838	1630
4.16588	1912	1658
4.18557	1902	1584
4.20526	1822	1556
4.22495	1956	1578
4.24464	1856	1635
4.26433	1898	1535
4.28402	1832	1524
4.30371	1866	1594
4.3234	1894	1548
4.34309	1854	1566
4.36278	1832	1498
4.38247	1818	1524
4.40216	1849	1499
4.42185	1768	1470
4.44154	1807	1495
4.46122	1832	1501
4.48092	1818	1492
4.50061	1748	1571
4.52029	1853	1509
4.53998	1783	1492
4.55967	1877	1518
4.57936	1865	1467
4.59905	1805	1419
4.61874	1785	1523
4.63843	1738	1461
4.65812	1780	1537
4.67781	1815	1435
4.6975	1739	1456
4.71719	1784	1453
4.73688	1794	1427
4.75657	1749	1380
4.77626	1705	1456
4.79595	1786	1431
4.81564	1770	1476
4.83533	1761	1439
4.85502	1752	1421
4.87471	1732	1414
4.8944	1756	1447
4.91409	1756	1315
4.93378	1763	1359
4.95347	1778	1349
4.97316	1733	1374
4.99285	1717	1418
5.01254	1701	1399
5.03223	1756	1412
5.05192	1811	1463
5.07161	1716	1438
5.0913	1778	1383
5.11099	1784	1416
5.13068	1675	1419
5.15037	1718	1367
5.17006	1743	1373
5.18975	1727	1415
5.20944	1771	1377
5.22913	1656	1431
5.24882	1730	1365
5.26851	1730	1357
5.2882	1698	1373
5.30789	1701	1367
5.32758	1647	1424
5.34727	1710	1282
5.36696	1672	1332
5.38665	1657	1367
5.40634	1645	1339
5.42603	1682	1344
5.44571	1711	1403
5.4654	1740	1337
5.4851	1704	1309
5.50478	1742	1324
5.52447	1750	1363
5.54416	1751	1222
5.56385	1744	1323
5.58354	1693	1328
5.60323	1749	1328
5.62292	1753	1386
5.64261	1743	1319
5.6623	1781	1337
5.68199	1811	1341
5.70168	1829	1369
5.72137	1835	1339
5.74106	1946	1400
5.76075	1842	1339
5.78044	1894	1346
5.80013	1871	1360
5.81982	1866	1271
5.83951	1961	1322
5.8592	1891	1367
5.87889	1969	1414
5.89858	2003	1384
5.91827	1986	1337
5.93796	2039	1394
5.95765	2098	1352
5.97734	2063	1341
5.99703	2164	1373
6.01672	2185	1375
6.03641	2329	1389
6.0561	2245	1381
6.07579	2312	1378
6.09548	2323	1369
6.11517	2361	1414
6.13486	2429	1410
6.15455	2526	1320
6.17424	2538	1372
6.19393	2679	1416
6.21362	2663	1409
6.23331	2775	1416
6.253	2852	1467
6.27269	2888	1462
6.29238	2900	1362
6.31207	2997	1479
6.33176	3024	1433
6.35145	3106	1425
6.37114	3062	1403
6.39083	3116	1465
6.41052	3062	1551
6.4302	2990	1484
6.44989	2923	1545
6.46959	2870	1556
6.48927	2891	1452
6.50896	2700	1558
6.52865	2624	1587
6.54834	2531	1516
6.56803	2568	1571
6.58772	2315	1516
6.60741	2263	1533
6.6271	2164	1652
6.64679	2059	1615
6.66648	2028	1594
6.68617	1827	1633
6.70586	1842	1629
6.72555	1814	1646
6.74524	1728	1638
6.76493	1752	1593
6.78462	1666	1655
6.80431	1653	1605
6.824	1602	1611
6.84369	1578	1559
6.86338	1550	1618
6.88307	1523	1543
6.90276	1480	1571
6.92245	1472	1526
6.94214	1475	1534
6.96183	1488	1557
6.98152	1398	1555
7.00121	1415	1445
7.0209	1430	1473
7.04059	1234	1425
7.06028	1205	1410
7.07997	1349	1379
7.09966	1199	1361
7.11935	1206	1334
7.13904	1163	1299
7.15873	1168	1292
7.17842	1194	1222
7.19811	1137	1198
7.2178	1143	1174
7.23749	1097	1240
7.25718	1079	1117
7.27687	1112	1183
7.29656	1124	1131
7.31625	1070	1042
7.33594	1073	1054
7.35563	1047	1074
7.37531	1041	1029
7.39501	1063	1039
7.4147	1008	1091
7.43438	1002	1014
7.45407	1055	1005
7.47376	950	975
7.49345	993	1014
7.51314	1005	917
7.53283	977	978
7.55252	944	955
7.57221	1056	900
7.5919	1040	892
7.61159	960	807
7.63128	944	882
7.65097	931	928
7.67066	910	867
7.69035	917	947
7.71004	891	852
7.72973	959	880
7.74942	900	857
7.76911	884	839
7.7888	909	832
7.80849	946	794
7.82818	890	822
7.84787	862	839
7.86756	882	770
7.88725	900	792
7.90694	862	829
7.92663	880	807
7.94632	861	750
7.96601	884	827
7.9857	829	755
8.00539	827	743
8.02508	855	767
8.04477	879	773
8.06446	823	753
8.08415	797	744
8.10384	848	737
8.12353	882	759
8.14322	804	723
8.16291	783	733
8.1826	779	714
8.20229	782	682
8.22198	831	688
8.24167	804	682
8.26136	775	704
8.28105	835	711
8.30074	812	721
8.32043	778	681
8.34012	779	720
8.3598	785	664
8.3795	799	671
8.39918	780	689
8.41887	777	677
8.43857	776	645
8.45825	747	640
8.47794	791	632
8.49763	738	637
8.51732	713	657
8.53701	735	653
8.5567	762	659
8.57639	728	627
8.59608	753	612
8.61577	742	655
8.63546	721	609
8.65515	773	631
8.67484	695	608
8.69453	714	607
8.71422	722	643
8.73391	651	633
8.7536	680	602
8.77329	714	592
8.79298	644	562
8.81267	722	612
8.83236	674	594
8.85205	679	610
8.87174	697	598
8.89143	643	592
8.91112	654	592
8.93081	710	600
8.9505	682	599
8.97019	660	577
8.98988	649	641
9.00957	706	594
9.02926	619	592
9.04895	615	579
9.06864	605	586
9.08833	626	572
9.10802	639	604
9.12771	674	566
9.1474	672	556
9.16709	626	570
9.18678	623	621
9.20647	600	582
9.22616	632	565
9.24585	652	566
9.26554	601	574
9.28523	649	540
9.30492	579	557
9.32461	567	524
9.3443	650	541
9.36398	602	524
9.38368	632	540
9.40337	645	528
9.42305	651	526
9.44274	606	542
9.46243	593	509
9.48212	595	564
9.50181	597	594
9.5215	671	577
9.54119	602	536
9.56088	581	498
9.58057	583	502
9.60026	610	537
9.61995	606	547
9.63964	587	534
9.65933	622	545
9.67902	619	542
9.69871	586	573
9.7184	608	532
9.73809	606	531
9.75778	566	531
9.77747	551	538
9.79716	590	531
9.81685	552	546
9.83654	549	529
9.85623	540	532
9.87592	566	498
9.89561	558	519
9.9153	616	527
9.93499	544	504
9.95468	578	498
9.97437	587	552
9.99406	572	484
10.0137	569	509
10.0334	552	511
10.0531	549	502
10.0728	613	520
10.0925	594	510
10.1122	589	516
10.1319	560	530
10.1516	538	518
10.1713	517	488
10.191	533	510
10.2106	545	522
10.2303	526	516
10.25	545	524
10.2697	578	524
10.2894	541	517
10.3091	589	511
10.3288	560	505
10.3485	545	488
10.3682	573	484
10.3879	585	513
10.4076	548	447
10.4272	562	489
10.4469	593	522
10.4666	556	460
10.4863	588	460
10.506	575	477
10.5257	565	474
10.5454	539	457
10.5651	556	498
10.5847	546	474
10.6044	555	530
10.6241	531	457
10.6438	537	467
10.6635	525	477
10.6832	536	516
10.7029	570	439
10.7226	520	480
10.7423	554	447
10.762	551	458
10.7817	529	431
10.8013	559	488
10.821	557	440
10.8407	543	462
10.8604	547	459
10.8801	541	519
10.8998	515	473
10.9195	532	492
10.9392	528	470
10.9589	510	471
10.9786	513	473
10.9982	549	459
11.0179	505	487
11.0376	536	519
11.0573	509	512
11.077	537	528
11.0967	526	517
11.1164	546	498
11.1361	548	504
11.1558	525	479
11.1754	571	449
11.1951	504	471
11.2148	553	488
11.2345	520	460
11.2542	505	475
11.2739	512	494
11.2936	495	459
11.3133	472	456
11.333	507	455
11.3527	545	464
11.3723	516	435
11.392	532	458
11.4117	530	441
11.4314	485	454
11.4511	526	489
11.4708	553	467
11.4905	493	459
11.5102	513	494
11.5299	512	497
11.5495	514	454
11.5692	498	459
11.5889	531	479
11.6086	531	475
11.6283	533	448
11.648	539	431
11.6677	492	449
11.6874	514	429
11.7071	514	412
11.7268	494	483
11.7464	511	466
11.7661	535	475
11.7858	536	480
11.8055	504	402
11.8252	567	445
11.8449	499	450
11.8646	564	440
11.8843	556	476
11.904	543	473
11.9237	505	476
11.9434	493	459
11.963	537	444
11.9827	548	472
12.0024	545	502
12.0221	514	436
12.0418	522	477
12.0615	457	441
12.0812	512	426
12.1009	493	404
12.1206	501	421
12.1402	507	425
12.1599	488	446
12.1796	463	421
12.1993	497	506
12.219	510	477
12.2387	486	443
12.2584	507	436
12.2781	488	421
12.2978	496	433
12.3175	540	440
12.3371	494	419
12.3568	499	432
12.3765	517	418
12.3962	464	391
12.4159	535	469
12.4356	489	448
12.4553	530	416
12.475	511	437
12.4947	491	437
12.5144	520	439
12.534	494	416
12.5537	492	423
12.5734	510	438
12.5931	535	399
12.6128	498	408
12.6325	525	445
12.6522	498	438
12.6719	525	428
12.6916	494	459
12.7112	504	398
12.7309	484	464
12.7506	486	457
12.7703	505	476
12.79	453	422
12.8097	494	415
12.8294	493	409
12.8491	509	448
12.8688	525	430
12.8885	551	462
12.9081	484	405
12.9278	504	426
12.9475	548	393
12.9672	470	392
12.9869	478	412
13.0066	539	432
13.0263	548	395
13.046	542	415
13.0657	541	446
13.0854	486	439
13.1051	550	439
13.1247	513	421
13.1444	500	415
13.1641	547	379
13.1838	564	449
13.2035	567	442
13.2232	570	434
13.2429	583	426
13.2626	546	434
13.2822	565	434
13.3019	505	479
13.3216	545	414
13.3413	508	427
13.361	522	438
13.3807	532	439
13.4004	502	414
13.4201	543	404
13.4398	543	483
13.4595	515	550
13.4792	497	469
13.4988	512	434
13.5185	538	477
13.5382	475	413
13.5579	550	454
13.5776	502	429
13.5973	523	446
13.617	494	454
13.6367	483	438
13.6564	489	446
13.6761	494	428
13.6957	540	415
13.7154	479	412
13.7351	503	421
13.7548	513	405
13.7745	507	430
13.7942	526	452
13.8139	511	414
13.8336	512	431
13.8533	509	467
13.8729	524	467
13.8926	475	444
13.9123	485	423
13.932	490	377
13.9517	508	456
13.9714	522	446
13.9911	504	462
14.0108	490	427
14.0305	503	456
14.0502	467	431
14.0699	489	415
14.0895	501	389
14.1092	472	441
14.1289	507	452
14.1486	461	422
14.1683	472	415
14.188	491	437
14.2077	495	423
14.2274	472	435
14.2471	488	440
14.2668	486	428
14.2864	461	476
14.3061	485	448
14.3258	460	447
14.3455	442	451
14.3652	460	423
14.3849	446	432
14.4046	526	447
14.4243	450	455
14.4439	482	433
14.4636	477	453
14.4833	480	472
14.503	467	442
14.5227	482	491
14.5424	454	458
14.5621	468	438
14.5818	485	392
14.6015	482	414
14.6212	512	439
14.6409	480	442
14.6605	482	415
14.6802	485	403
14.6999	473	424
14.7196	447	436
14.7393	444	435
14.759	511	419
14.7787	496	425
14.7984	495	408
14.8181	479	418
14.8377	513	404
14.8574	439	456
14.8771	498	414
14.8968	470	449
14.9165	478	406
14.9362	468	431
14.9559	460	439
14.9756	440	408
14.9953	426	390
15.015	431	438
15.0346	518	403
15.0543	531	425
15.074	496	467
15.0937	497	439
15.1134	481	407
15.1331	475	414
15.1528	456	428
15.1725	509	408
15.1922	467	424
15.2119	499	402
15.2316	467	422
15.2512	479	438
15.2709	497	420
15.2906	466	405
15.3103	461	423
15.33	481	371
15.3497	474	451
15.3694	475	448
15.3891	462	396
15.4087	471	389
15.4284	452	420
15.4481	475	401
15.4678	460	399
15.4875	466	397
15.5072	441	402
15.5269	455	376
15.5466	522	384
15.5663	461	428
15.586	469	400
15.6057	432	387
15.6253	478	404
15.645	459	384
15.6647	458	412
15.6844	452	385
15.7041	423	413
15.7238	427	388
15.7435	456	409
15.7632	457	416
15.7829	474	446
15.8026	487	404
15.8222	463	417
15.8419	457	350
15.8616	451	358
15.8813	484	416
15.901	441	410
15.9207	463	405
15.9404	497	380
15.9601	488	333
15.9798	470	375
15.9994	471	395
16.0191	444	371
16.0388	473	376
16.0585	423	400
16.0782	469	410
16.0979	423	418
16.1176	438	412
16.1373	471	378
16.157	478	380
16.1767	459	394
16.1963	426	389
16.216	433	390
16.2357	443	404
16.2554	464	411
16.2751	474	367
16.2948	460	416
16.3145	455	385
16.3342	442	398
16.3539	476	409
16.3736	435	413
16.3932	429	368
16.4129	468	395
16.4326	446	356
16.4523	426	376
16.472	459	369
16.4917	474	393
16.5114	452	379
16.5311	483	418
16.5508	481	405
16.5705	411	456
16.5901	465	370
16.6098	454	370
16.6295	441	376
16.6492	467	390
16.6689	451	367
16.6886	449	434
16.7083	431	378
16.728	474	398
16.7477	450	398
16.7674	456	397
16.787	437	409
16.8067	437	347
16.8264	449	379
16.8461	451	423
16.8658	458	353
16.8855	440	400
16.9052	462	417
16.9249	458	372
16.9446	398	380
16.9642	443	396
16.9839	437	369
17.0036	448	398
17.0233	391	374
17.043	447	393
17.0627	423	372
17.0824	423	346
17.1021	421	397
17.1218	449	423
17.1415	438	406
17.1611	400	380
17.1808	425	355
17.2005	419	395
17.2202	430	377
17.2399	440	365
17.2596	426	372
17.2793	458	406
17.299	420	378
17.3187	405	378
17.3383	404	357
17.358	409	370
17.3777	435	344
17.3974	424	368
17.4171	414	389
17.4368	440	361
17.4565	408	382
17.4762	408	321
17.4959	418	380
17.5156	430	358
17.5353	404	348
17.5549	435	366
17.5746	398	393
17.5943	424	372
17.614	436	376
17.6337	412	368
17.6534	438	402
17.6731	430	384
17.6928	438	379
17.7125	437	380
17.7322	441	405
17.7518	412	371
17.7715	445	351
17.7912	405	384
17.8109	393	387
17.8306	428	380
17.8503	447	347
17.87	426	365
17.8897	410	376
17.9094	443	377
17.9291	444	373
17.9487	438	380
17.9684	391	364
17.9881	456	371
18.0078	407	383
18.0275	419	368
18.0472	406	392
18.0669	433	386
18.0866	395	370
18.1063	414	380
18.1259	400	359
18.1456	423	368
18.1653	462	377
18.185	415	359
18.2047	464	400
18.2244	419	383
18.2441	442	392
18.2638	450	339
18.2835	421	353
18.3031	495	406
18.3228	420	411
18.3425	470	377
18.3622	449	388
18.3819	455	397
18.4016	452	344
18.4213	462	379
18.441	418	376
18.4607	448	348
18.4804	422	364
18.5001	408	348
18.5197	416	384
18.5394	460	372
18.5591	478	365
18.5788	449	377
18.5985	428	407
18.6182	457	383
18.6379	427	341
18.6576	431	363
18.6773	444	371
18.697	442	379
18.7166	448	336
18.7363	415	382
18.756	376	383
18.7757	390	361
18.7954	419	393
18.8151	416	353
18.8348	417	391
18.8545	452	377
18.8742	425	363
18.8939	466	404
18.9135	416	373
18.9332	421	369
18.9529	465	376
18.9726	392	374
18.9923	402	393
19.012	445	365
19.0317	456	333
19.0514	462	347
19.0711	464	370
19.0907	426	372
19.1104	479	403
19.1301	428	381
19.1498	433	388
19.1695	503	365
19.1892	456	414
19.2089	483	371
19.2286	477	433
19.2483	490	467
19.268	577	514
19.2876	596	451
19.3073	619	532
19.327	718	599
19.3467	781	642
19.3664	895	739
19.3861	955	872
19.4058	1031	911
19.4255	1150	1009
19.4452	1157	1085
19.4648	1215	1206
19.4845	1229	1214
19.5042	1215	1284
19.5239	1223	1200
19.5436	1166	1100
19.5633	1059	1124
19.583	1053	1024
19.6027	1020	997
19.6224	987	954
19.6421	890	955
19.6618	879	933
19.6814	838	857
19.7011	843	830
19.7208	812	799
19.7405	802	808
19.7602	799	802
19.7799	775	734
19.7996	757	741
19.8193	751	710
19.839	672	652
19.8587	681	672
19.8783	721	569
19.898	693	661
19.9177	708	610
19.9374	688	606
19.9571	729	645
19.9768	661	565
19.9965	650	571
20.0162	649	589
20.0359	648	567
20.0556	640	586
20.0752	635	573
20.0949	668	575
20.1146	636	552
20.1343	654	538
20.154	653	542
20.1737	648	569
20.1934	644	560
20.2131	611	599
20.2328	612	515
20.2524	650	549
20.2721	582	502
20.2918	648	541
20.3115	622	551
20.3312	613	528
20.3509	628	551
20.3706	625	523
20.3903	609	493
20.41	610	532
20.4296	704	520
20.4493	587	497
20.469	658	530
20.4887	674	557
20.5084	722	570
20.5281	686	593
20.5478	737	574
20.5675	661	623
20.5872	728	609
20.6069	785	595
20.6266	664	535
20.6462	657	535
20.6659	654	505
20.6856	675	517
20.7053	635	467
20.725	568	497
20.7447	584	443
20.7644	641	464
20.7841	649	461
20.8038	625	491
20.8235	587	474
20.8431	601	468
20.8628	595	479
20.8825	654	438
20.9022	617	501
20.9219	650	440
20.9416	606	442
20.9613	629	439
20.981	627	444
21.0007	689	446
21.0204	668	468
21.04	621	459
21.0597	662	475
21.0794	665	434
21.0991	631	470
21.1188	602	450
21.1385	583	405
21.1582	602	446
21.1779	561	466
21.1976	601	430
21.2172	541	457
21.2369	568	431
21.2566	576	415
21.2763	575	439
21.296	550	415
21.3157	586	445
21.3354	543	470
21.3551	590	466
21.3748	574	434
21.3944	567	499
21.4141	559	429
21.4338	576	466
21.4535	545	443
21.4732	582	495
21.4929	593	458
21.5126	597	480
21.5323	606	498
21.552	603	482
21.5717	638	487
21.5913	631	543
21.611	731	560
21.6307	699	612
21.6504	701	581
21.6701	718	626
21.6898	773	626
21.7095	795	614
21.7292	739	594
21.7489	736	597
21.7686	714	556
21.7883	670	545
21.8079	653	490
21.8276	635	490
21.8473	613	500
21.867	606	413
21.8867	564	470
21.9064	531	474
21.9261	535	450
21.9458	559	406
21.9655	557	413
21.9852	513	396
22.0048	483	395
22.0245	503	424
22.0442	500	407
22.0639	527	404
22.0836	561	418
22.1033	561	432
22.123	516	413
22.1427	521	423
22.1624	508	453
22.182	526	426
22.2017	578	393
22.2214	557	439
22.2411	579	439
22.2608	603	478
22.2805	617	453
22.3002	687	491
22.3199	723	500
22.3396	696	523
22.3592	681	465
22.3789	661	520
22.3986	684	497
22.4183	679	478
22.438	610	463
22.4577	562	460
22.4774	594	420
22.4971	556	381
22.5168	499	443
22.5365	520	452
22.5561	493	436
22.5758	525	414
22.5955	518	408
22.6152	505	418
22.6349	529	435
22.6546	485	409
22.6743	526	424
22.694	497	378
22.7137	467	390
22.7334	509	397
22.7531	498	411
22.7727	512	387
22.7924	496	415
22.8121	503	390
22.8318	490	351
22.8515	512	382
22.8712	465	360
22.8909	472	364
22.9106	502	364
22.9303	513	422
22.95	472	390
22.9696	503	358
22.9893	496	378
23.009	466	375
23.0287	489	387
23.0484	467	384
23.0681	540	393
23.0878	475	409
23.1075	453	366
23.1272	516	431
23.1468	522	402
23.1665	508	415
23.1862	542	417
23.2059	590	425
23.2256	632	435
23.2453	610	508
23.265	575	500
23.2847	666	510
23.3044	678	521
23.324	710	518
23.3437	763	474
23.3634	678	517
23.3831	640	506
23.4028	635	487
23.4225	609	448
23.4422	553	413
23.4619	548	427
23.4816	526	355
23.5013	490	402
23.5209	485	403
23.5406	522	399
23.5603	496	428
23.58	474	391
23.5997	498	386
23.6194	422	373
23.6391	422	352
23.6588	455	378
23.6785	470	404
23.6982	416	406
23.7178	447	337
23.7375	447	400
23.7572	426	402
23.7769	447	408
23.7966	444	393
23.8163	451	352
23.836	484	349
23.8557	469	384
23.8754	445	347
23.8951	412	389
23.9148	468	362
23.9344	421	361
23.9541	408	378
23.9738	447	380
23.9935	387	375
24.0132	431	358
24.0329	455	368
24.0526	433	411
24.0723	475	351
24.092	436	387
24.1116	452	404
24.1313	425	363
24.151	421	349
24.1707	439	368
24.1904	403	390
24.2101	441	352
24.2298	460	361
24.2495	439	407
24.2692	443	371
24.2889	445	365
24.3085	427	406
24.3282	404	360
24.3479	483	369
24.3676	430	404
24.3873	426	377
24.407	420	402
24.4267	467	376
24.4464	419	379
24.4661	410	354
24.4857	405	357
24.5054	405	379
24.5251	421	371
24.5448	419	364
24.5645	443	384
24.5842	398	382
24.6039	446	412
24.6236	451	364
24.6433	454	388
24.663	435	353
24.6826	449	357
24.7023	419	354
24.722	397	331
24.7417	408	370
24.7614	439	353
24.7811	389	387
24.8008	454	361
24.8205	396	366
24.8402	409	372
24.8599	431	434
24.8795	438	397
24.8992	453	377
24.9189	452	366
24.9386	438	393
24.9583	449	388
24.978	428	386
24.9977	402	406
25.0174	425	379
25.0371	425	404
25.0568	436	380
25.0765	459	429
25.0961	440	383
25.1158	418	423
25.1355	458	420
25.1552	464	399
25.1749	496	418
25.1946	526	453
25.2143	550	445
25.234	605	483
25.2537	581	491
25.2733	587	422
25.293	582	471
25.3127	567	447
25.3324	518	464
25.3521	515	451
25.3718	497	447
25.3915	520	447
25.4112	474	470
25.4309	416	421
25.4505	460	405
25.4702	483	407
25.4899	439	404
25.5096	451	395
25.5293	437	402
25.549	442	404
25.5687	447	422
25.5884	439	422
25.6081	455	408
25.6278	438	414
25.6474	456	447
25.6671	453	408
25.6868	431	430
25.7065	465	444
25.7262	443	404
25.7459	470	401
25.7656	431	410
25.7853	435	406
25.805	429	405
25.8247	450	429
25.8443	445	390
25.864	420	441
25.8837	458	386
25.9034	452	420
25.9231	471	406
25.9428	505	453
25.9625	501	414
25.9822	486	415
26.0019	490	428
26.0216	474	452
26.0413	523	431
26.0609	479	475
26.0806	543	476
26.1003	533	437
26.12	544	451
26.1397	536	457
26.1594	576	506
26.1791	567	499
26.1988	626	533
26.2185	662	605
26.2381	739	667
26.2578	862	665
26.2775	843	719
26.2972	868	826
26.3169	1037	877
26.3366	987	958
26.3563	976	925
26.376	1046	972
26.3957	943	947
26.4154	910	835
26.435	835	746
26.4547	682	641
26.4744	632	571
26.4941	585	525
26.5138	566	519
26.5335	548	453
26.5532	568	455
26.5729	539	449
26.5926	544	495
26.6122	537	464
26.6319	573	444
26.6516	483	475
26.6713	535	501
26.691	499	425
26.7107	535	432
26.7304	492	434
26.7501	518	453
26.7698	549	466
26.7895	531	496
26.8091	484	497
26.8288	565	482
26.8485	565	478
26.8682	583	519
26.8879	599	486
26.9076	633	537
26.9273	646	541
26.947	731	695
26.9667	768	767
26.9864	944	969
27.006	1198	1179
27.0257	1431	1501
27.0454	1732	1610
27.0651	2043	1892
27.0848	2359	2095
27.1045	2378	2210
27.1242	2267	2022
27.1439	2151	1707
27.1636	1609	1238
27.1833	1118	915
27.2029	810	736
27.2226	717	601
27.2423	646	539
27.262	603	524
27.2817	485	510
27.3014	556	502
27.3211	500	499
27.3408	528	516
27.3605	534	476
27.3802	549	485
27.3998	550	499
27.4195	661	502
27.4392	631	619
27.4589	558	743
27.4786	575	957
27.4983	510	830
27.518	547	611
27.5377	577	507
27.5574	539	480
27.577	482	427
27.5967	470	444
27.6164	410	423
27.6361	469	457
27.6558	458	400
27.6755	479	414
27.6952	457	435
27.7149	440	414
27.7346	421	465
27.7543	451	453
27.7739	418	463
27.7936	429	467
27.8133	417	459
27.833	410	415
27.8527	425	431
27.8724	418	410
27.8921	422	424
27.9118	420	419
27.9315	442	418
27.9512	418	425
27.9708	442	378
27.9905	380	422
28.0102	423	405
28.0299	444	438
28.0496	448	398
28.0693	456	412
28.089	399	411
28.1087	441	428
28.1284	444	430
28.1481	443	441
28.1677	406	439
28.1874	410	433
28.2071	383	437
28.2268	435	420
28.2465	415	425
28.2662	417	380
28.2859	393	377
28.3056	376	405
28.3253	448	367
28.345	440	398
28.3646	387	390
28.3843	419	407
28.404	392	439
28.4237	408	396
28.4434	389	370
28.4631	386	352
28.4828	410	352
28.5025	374	379
28.5222	377	346
28.5419	413	395
28.5615	390	373
28.5812	431	379
28.6009	394	344
28.6206	389	402
28.6403	363	362
28.66	356	381
28.6797	375	360
28.6994	407	386
28.7191	341	361
28.7387	361	406
28.7584	364	388
28.7781	397	338
28.7978	360	378
28.8175	424	364
28.8372	389	366
28.8569	421	360
28.8766	361	352
28.8963	385	380
28.916	402	360
28.9356	375	347
28.9553	363	363
28.975	392	357
28.9947	406	323
29.0144	411	402
29.0341	396	344
29.0538	412	367
29.0735	395	340
29.0932	364	335
29.1129	388	374
29.1325	419	357
29.1522	406	374
29.1719	407	363
29.1916	396	377
29.2113	359	392
29.231	419	334
29.2507	367	384
29.2704	413	375
29.2901	343	330
29.3098	352	359
29.3294	359	356
29.3491	357	317
29.3688	343	349
29.3885	350	339
29.4082	348	364
29.4279	386	378
29.4476	374	381
29.4673	406	324
29.487	372	354
29.5067	379	347
29.5263	367	353
29.546	391	344
29.5657	381	350
29.5854	344	346
29.6051	422	351
29.6248	366	382
29.6445	404	371
29.6642	373	428
29.6839	349	413
29.7035	382	380
29.7232	380	369
29.7429	380	361
29.7626	343	340
29.7823	376	317
29.802	402	363
29.8217	355	308
29.8414	357	336
29.8611	328	350
29.8808	348	341
29.9004	368	320
29.9201	401	335
29.9398	367	321
29.9595	373	345
29.9792	372	323
29.9989	360	331
30.0186	348	363
30.0383	342	336
30.058	370	334
30.0777	353	307
30.0973	382	303
30.117	364	331
30.1367	355	340
30.1564	378	353
30.1761	409	333
30.1958	407	361
30.2155	379	309
30.2352	405	354
30.2549	392	333
30.2746	395	353
30.2942	342	307
30.3139	351	369
30.3336	361	333
30.3533	353	358
30.373	395	355
30.3927	407	370
30.4124	370	331
30.4321	396	362
30.4518	413	361
30.4715	383	355
30.4911	393	313
30.5108	496	390
30.5305	487	347
30.5502	430	335
30.5699	401	353
30.5896	380	355
30.6093	368	322
30.629	397	341
30.6487	417	336
30.6684	389	388
30.688	393	360
30.7077	402	395
30.7274	394	364
30.7471	412	339
30.7668	368	400
30.7865	370	383
30.8062	401	368
30.8259	427	337
30.8456	374	357
30.8652	438	373
30.8849	435	344
30.9046	416	367
30.9243	406	404
30.944	391	406
30.9637	423	434
30.9834	457	427
31.0031	435	418
31.0228	435	418
31.0425	423	404
31.0621	447	386
31.0818	465	463
31.1015	479	474
31.1212	539	471
31.1409	554	554
31.1606	660	545
31.1803	625	629
31.2	774	792
31.2197	1165	882
31.2394	1125	1121
31.259	1377	1367
31.2787	1677	1870
31.2984	2590	2680
31.3181	3738	3858
31.3378	5508	5289
31.3575	7984	7481
31.3772	10864	10028
31.3969	14399	12725
31.4166	17614	15548
31.4363	19576	17697
31.4559	20762	17634
31.4756	18622	14966
31.4953	14437	10688
31.515	9661	6572
31.5347	5616	3943
31.5544	3405	2660
31.5741	2191	1926
31.5938	1831	1510
31.6135	1547	1322
31.6332	1229	1115
31.6528	1157	959
31.6725	1004	826
31.6922	823	735
31.7119	698	665
31.7316	648	609
31.7513	619	552
31.771	512	501
31.7907	485	404
31.8104	486	426
31.83	423	451
31.8497	438	397
31.8694	422	368
31.8891	437	349
31.9088	415	350
31.9285	406	344
31.9482	417	344
31.9679	363	354
31.9876	375	355
32.0073	400	320
32.0269	453	294
32.0466	408	326
32.0663	386	320
32.086	373	330
32.1057	380	344
32.1254	384	315
32.1451	363	337
32.1648	322	326
32.1845	332	267
32.2041	348	302
32.2238	352	342
32.2435	362	325
32.2632	354	353
32.2829	372	329
32.3026	339	335
32.3223	350	306
32.342	361	370
32.3617	339	377
32.3814	318	400
32.401	349	378
32.4207	343	350
32.4404	328	345
32.4601	322	351
32.4798	324	333
32.4995	301	343
32.5192	318	313
32.5389	330	301
32.5586	317	292
32.5783	310	318
32.5979	335	286
32.6176	310	297
32.6373	338	298
32.657	323	295
32.6767	366	298
32.6964	335	301
32.7161	340	315
32.7358	304	336
32.7555	319	327
32.7752	311	289
32.7948	344	316
32.8145	338	275
32.8342	366	306
32.8539	336	299
32.8736	305	314
32.8933	327	324
32.913	326	281
32.9327	318	283
32.9524	286	292
32.9721	311	290
32.9918	348	260
33.0114	329	310
33.0311	326	287
33.0508	329	297
33.0705	303	282
33.0902	307	301
33.1099	315	283
33.1296	319	275
33.1493	284	286
33.169	284	297
33.1886	316	264
33.2083	305	265
33.228	329	286
33.2477	300	274
33.2674	316	279
33.2871	326	227
33.3068	302	264
33.3265	327	294
33.3462	294	297
33.3659	291	284
33.3855	356	306
33.4052	328	313
33.4249	318	312
33.4446	333	316
33.4643	357	299
33.484	349	302
33.5037	352	285
33.5234	359	292
33.5431	348	309
33.5628	392	327
33.5824	359	333
33.6021	422	361
33.6218	422	323
33.6415	414	366
33.6612	461	372
33.6809	489	434
33.7006	535	397
33.7203	526	390
33.74	535	424
33.7597	543	421
33.7793	516	392
33.799	493	368
33.8187	413	367
33.8384	421	326
33.8581	397	322
33.8778	393	341
33.8975	322	332
33.9172	333	269
33.9369	358	309
33.9565	321	311
33.9762	360	303
33.9959	341	272
34.0156	302	304
34.0353	348	305
34.055	357	305
34.0747	333	305
34.0944	360	308
34.1141	353	320
34.1337	388	304
34.1534	372	358
34.1731	412	309
34.1928	410	324
34.2125	450	366
34.2322	447	404
34.2519	480	376
34.2716	458	381
34.2913	498	394
34.311	500	445
34.3306	470	463
34.3503	491	467
34.37	507	468
34.3897	494	501
34.4094	528	483
34.4291	490	488
34.4488	520	511
34.4685	463	465
34.4882	487	481
34.5079	514	525
34.5275	542	483
34.5472	537	506
34.5669	549	520
34.5866	519	522
34.6063	475	493
34.626	481	515
34.6457	488	513
34.6654	503	534
34.6851	534	520
34.7048	484	517
34.7244	483	487
34.7441	475	479
34.7638	487	513
34.7835	503	465
34.8032	478	505
34.8229	510	463
34.8426	470	431
34.8623	435	515
34.882	427	444
34.9017	437	477
34.9213	480	457
34.941	424	438
34.9607	450	456
34.9804	487	425
35.0001	489	452
35.0198	467	466
35.0395	490	393
35.0592	453	444
35.0789	442	452
35.0986	469	436
35.1182	496	420
35.1379	534	426
35.1576	526	431
35.1773	479	361
35.197	474	409
35.2167	496	401
35.2364	511	410
35.2561	535	345
35.2758	489	404
35.2955	500	420
35.3151	528	406
35.3348	503	372
35.3545	507	406
35.3742	482	405
35.3939	445	395
35.4136	505	398
35.4333	470	385
35.453	477	364
35.4727	473	354
35.4924	486	345
35.512	488	393
35.5317	453	364
35.5514	502	382
35.5711	508	360
35.5908	475	410
35.6105	470	397
35.6302	539	392
35.6499	479	366
35.6696	477	372
35.6893	479	362
35.7089	463	374
35.7286	478	393
35.7483	524	387
35.768	527	391
35.7877	503	388
35.8074	502	422
35.8271	468	373
35.8468	494	426
35.8665	469	428
35.8862	490	393
35.9058	444	375
35.9255	510	392
35.9452	488	371
35.9649	494	375
35.9846	452	387
36.0043	453	377
36.024	440	361
36.0437	455	402
36.0633	498	369
36.083	506	429
36.1027	478	448
36.1224	448	397
36.1421	432	394
36.1618	433	398
36.1815	484	394
36.2012	445	390
36.2209	451	394
36.2406	418	433
36.2602	454	414
36.2799	421	435
36.2996	427	428
36.3193	439	408
36.339	456	387
36.3587	421	352
36.3784	426	367
36.3981	411	365
36.4178	398	356
36.4375	357	373
36.4571	390	340
36.4768	374	400
36.4965	375	372
36.5162	362	377
36.5359	366	326
36.5556	381	339
36.5753	345	331
36.595	377	339
36.6147	390	333
36.6344	374	371
36.654	370	339
36.6737	345	341
36.6934	369	362
36.7131	387	342
36.7328	377	343
36.7525	359	361
36.7722	354	367
36.7919	343	320
36.8116	381	349
36.8313	306	333
36.8509	380	363
36.8706	351	348
36.8903	363	346
36.91	371	332
36.9297	366	327
36.9494	339	338
36.9691	325	343
36.9888	330	340
37.0085	390	345
37.0281	357	341
37.0478	356	330
37.0675	297	330
37.0872	339	352
37.1069	330	347
37.1266	347	352
37.1463	382	317
37.166	355	364
37.1857	372	325
37.2054	349	356
37.2251	321	353
37.2447	373	340
37.2644	350	371
37.2841	359	363
37.3038	354	340
37.3235	346	329
37.3432	341	351
37.3629	375	366
37.3826	356	355
37.4023	380	347
37.422	357	359
37.4416	396	344
37.4613	396	369
37.481	399	347
37.5007	408	389
37.5204	423	380
37.5401	452	405
37.5598	451	346
37.5795	421	380
37.5992	437	368
37.6189	436	391
37.6385	403	342
37.6582	395	333
37.6779	369	357
37.6976	379	343
37.7173	355	347
37.737	387	342
37.7567	381	368
37.7764	377	331
37.7961	416	312
37.8158	373	286
37.8354	336	322
37.8551	384	345
37.8748	374	295
37.8945	355	355
37.9142	349	306
37.9339	385	310
37.9536	329	319
37.9733	355	314
37.993	346	313
38.0126	360	323
38.0323	352	289
38.052	352	307
38.0717	361	292
38.0914	395	322
38.1111	390	322
38.1308	366	289
38.1505	354	314
38.1702	358	294
38.1898	400	278
38.2095	360	313
38.2292	340	297
38.2489	355	280
38.2686	352	317
38.2883	363	292
38.308	360	297
38.3277	316	273
38.3474	379	301
38.3671	359	295
38.3867	367	262
38.4064	358	296
38.4261	347	308
38.4458	381	272
38.4655	345	253
38.4852	356	301
38.5049	363	274
38.5246	363	299
38.5443	387	304
38.564	331	283
38.5836	384	301
38.6033	336	267
38.623	321	286
38.6427	350	316
38.6624	331	307
38.6821	362	260
38.7018	343	277
38.7215	346	300
38.7412	306	293
38.7609	305	261
38.7805	312	282
38.8002	316	307
38.8199	337	270
38.8396	323	270
38.8593	323	296
38.879	331	273
38.8987	318	278
38.9184	325	294
38.9381	398	299
38.9577	326	277
38.9774	317	302
38.9971	311	295
39.0168	349	290
39.0365	325	246
39.0562	293	306
39.0759	332	314
39.0956	309	301
39.1153	327	309
39.135	369	291
39.1546	340	291
39.1743	339	297
39.194	370	326
39.2137	371	330
39.2334	368	324
39.2531	312	288
39.2728	348	295
39.2925	321	276
39.3122	324	307
39.3319	313	265
39.3516	341	286
39.3712	321	283
39.3909	311	262
39.4106	300	277
39.4303	309	273
39.45	302	279
39.4697	307	281
39.4894	312	285
39.5091	302	262
39.5288	334	266
39.5485	339	293
39.5681	296	303
39.5878	299	281
39.6075	335	274
39.6272	330	282
39.6469	356	289
39.6666	344	287
39.6863	313	291
39.706	316	319
39.7257	367	276
39.7454	351	299
39.765	351	311
39.7847	342	281
39.8044	348	290
39.8241	340	326
39.8438	331	321
39.8635	364	314
39.8832	330	329
39.9029	358	319
39.9226	364	333
39.9423	354	300
39.9619	392	356
39.9816	385	359
40.0013	369	337
40.021	342	309
40.0407	373	325
40.0604	351	313
40.0801	363	324
40.0998	341	328
40.1195	320	287
40.1391	314	291
40.1588	326	328
40.1785	348	318
40.1982	312	282
40.2179	329	277
40.2376	324	296
40.2573	299	295
40.277	288	309
40.2967	320	266
40.3163	345	259
40.336	334	258
40.3557	276	290
40.3754	317	301
40.3951	273	267
40.4148	299	277
40.4345	307	299
40.4542	326	277
40.4739	319	296
40.4936	321	305
40.5132	332	256
40.5329	315	258
40.5526	321	286
40.5723	297	296
40.592	326	305
40.6117	319	290
40.6314	333	272
40.6511	293	275
40.6708	299	276
40.6905	334	281
40.7101	311	244
40.7298	303	289
40.7495	352	278
40.7692	305	285
40.7889	331	283
40.8086	311	304
40.8283	305	253
40.848	279	259
40.8677	348	286
40.8873	293	265
40.907	314	291
40.9267	324	295
40.9464	326	296
40.9661	319	275
40.9858	321	281
41.0055	322	279
41.0252	350	277
41.0449	345	301
41.0646	335	296
41.0842	321	271
41.1039	320	289
41.1236	331	283
41.1433	333	283
41.163	283	298
41.1827	318	289
41.2024	302	265
41.2221	296	299
41.2418	328	278
41.2615	308	283
41.2811	306	303
41.3008	314	260
41.3205	330	299
[truncated: 2,269 more rows]

## Sheet: Supplementary Fig. 3
Supplementary Fig. 3 Correlation between non-exchangeable MAs and reduction of CH4 production
Non-exchangeable MAs (%)	sd	Reduction of CH4 production (%)		sd
2.61707	0.09101	3.6	0.068721
5.34297	0.03845	8	0.046532
6.82983	0.01724	14.9553	0.18763
2.6692	0.18562	4	0.21734
5.37783	0.27634	9.3	0.29361
10.0445	0.46531	21.2331	0.04091
3.55937	0.27931	7.8	0.298756
8.12033	0.00912	13.9	0.11972
15.4637	0.10231	24.9849	0.28764

## Sheet: Supplementary Fig. 4
Supplementary Fig. 4 Growth curve (OD550nm) of Methanococcoides methylutens TMA-10 and methane production in medium without methylamines (MAs) compared to the presence of trimethylamine (TMA).
	Growth curve (OD550nm)				Methane production
days	no MAs	K-TMA		days	no MAs	K-TMA
0	0.0098	0.0093		0	0.0001	0.001
24	0.009	0.099		24	9.8e-05	0.89973
48	0.0098	0.696		48	9.9e-05	7.38453
72	0.0093	0.735		72	9.2e-05	8.80662
96	0.0091	0.733		96	9e-05	9.01692
120	0.0091	0.707		120	0.0001	9.12459
144	0.0085	0.675		144	9e-05	9.04356
